# Supplementary material for: Optical Fibre-Enabled Photoswitching for Localised Activation of an Anti-Cancer Therapeutic Drug
Source: Int J Mol Sci. 2021 Oct 7;22(19):10844. doi: 10.3390/ijms221910844 (PMC8509559; doi:10.3390/ijms221910844)
Supplement: Supplementary file 1 [file ijms-22-10844-s001.zip]

Archive with 1 entries (1 files):
- ijms-1398704-supplementary.pdf
